# Supplementary material for: Complete Chloroplast Genomes of 9 Impatiens Species: Genome Structure, Comparative Analysis, and Phylogenetic Relationships
Source: Int J Mol Sci. 2025 Jan 10;26(2):536. doi: 10.3390/ijms26020536 (PMC11765335; doi:10.3390/ijms26020536)
Supplement: Supplementary file 1 [file ijms-26-00536-s001.zip]

Archive with 1 entries (1 files):
- ijms-3369342-supplementary.pdf
